# Supplementary material for: Genome wide meta-analysis of cDNA datasets reveals new target gene signatures of colorectal cancer based on systems biology approach
Source: J Biol Res (Thessalon). 2020 Jun 8;27:8. doi: 10.1186/s40709-020-00118-1 (PMC7278058; doi:10.1186/s40709-020-00118-1)
Supplement: Supplementary file 1 — Additional file 1: Table S1. The function summaryAffyRNAdeg of Bioconductor package produced a single summary-statistic for each array in the batch dataset. [file 40709_2020_118_MOESM1_ESM.xlsx]

## Sheet: Sheet1
Additional file 1: Table S1. The function summaryAffyRNAdeg of Bioconductor package produced a single summary-statistic for each array in the batch dataset.
Datasets	Parameters	Total Samples
GSE9412		GSM239309.CEL	GSM239310.CEL	GSM239311.CEL	GSM239312.CEL	GSM239313.CEL	GSM239314.CEL
	slope	2.93	2.61	2.61	2.75	2.66	2.79
	p value	7.78e-14	9.39e-13	3.96e-13	8.12e-13	1.95e-12	1.09e-12
GSE11440		GSM288491.CEL	GSM288497.CEL	GSM288499.CEL	GSM288501.CEL	GSM288502.CEL	GSM288536.CEL
	slope	2.89	2.97	3.28	3.22	3.3	3.25
	p value	2.03e-11	2.29e-11	1.15e-10	8.44e-12	2.25e-11	2.58e-11
GSE14773		GSM368860.CEL	GSM368863.CEL	GSM368864.CEL	GSM368865.CEL	GSM368866.CEL	GSM368867.CEL
	slope	2.87	2.74	2.17	2.89	1.4	1.58
	p value	2.13e-10	1.24e-09	7.75e-09	1.83e-11	2.22e-06	9.39e-07
		GSM368868.CEL	GSM368869.CEL
	slope	2.33	2.45
	p value	2.81e-09	3.35e-10
GSE15102		GSM377671.CEL	GSM377672.CEL	GSM377673.CEL	GSM377674.CEL	GSM377675.CEL	GSM377676.CEL
	slope	1.3	1.48	1.37	1.88	1.41	1.64
	p value	1.7e-06	6.86e-08	9.78e-07	3.02e-10	1.82e-06	1.21e-09
		GSM377677.CEL	GSM377678.CEL
	slope	1.55	2.44
	p value	9.95e-08	1.64e-10
GSE18560		GSM461942.CEL	GSM461943.CEL	GSM461944.CEL	GSM461945.CEL	GSM461946.CEL	GSM461947.CEL
	slope	2.36	2.85	2.3	2.17	2.33	2.36
	p value	2.86e-12	1.51e-13	7.19e-12	1.93e-11	2.07e-11	6.54e-12
		GSM461948.CEL	GSM461949.CEL	GSM461950.CEL	GSM461951.CEL
	slope	2.85	2.3	2.17	2.33
	p value	1.14e-12	2.46e-11	3.37e-11	2.49e-12
GSE27157		GSM671377.CEL	GSM671378.CEL	GSM671379.CEL	GSM671380.CEL	GSM671381.CEL	GSM671382.CEL
	slope	3.34	3.5	3.45	4.28	3.8	4
	p value	7.07e-12	3.37e-11	3.42e-11	2.92e-14	1.45e-13	3.47e-13
		GSM671383.CEL	GSM671384.CEL	GSM671385.CEL	GSM671386.CEL
	slope	5.63	3.92	3.88	3.3
	p value	6.31e-16	6.17e-15	2.66e-13	1.17e-10
GSE29316		GSM724521.CEL	GSM724522.CEL	GSM724523.CEL	GSM724524.CEL	GSM724525.CEL	GSM724526.CEL
	slope	2.24	2.15	2.15	2.04	2.15	2.06
	p value	1.32e-06	2.34e-07	2.97e-07	1.08e-06	1.95e-07	4.5e-07
GSE32323		GSM800742.CEL	GSM800743.CEL	GSM800744.CEL	GSM800745.CEL	GSM800746.CEL	GSM800747.CEL
	slope	6.84	7.05	6.33	6.71	7.35	6.36
	p value	7.21e-14	2.94e-14	3.17e-14	2.42e-14	6.66e-15	6.66e-14
		GSM800748.CEL	GSM800749.CEL	GSM800750.CEL	GSM800751.CEL	GSM800752.CEL	GSM800753.CEL
	slope	7.41	5.86	7.52	6.59	6.88	7.28
	p value	3.82e-14	2.42e-11	5.75e-15	3e-12	2.93e-13	1.42e-14
		GSM800754.CEL	GSM800755.CEL	GSM800756.CEL	GSM800757.CEL	GSM800758.CEL	GSM800759.CEL
	slope	5.91	6.25	6.76	5.75	6.05	6.69
	p value	1.98e-13	2.4e-13	3.17e-14	1.01e-12	7.3e-13	1.19e-14
		GSM800760.CEL	GSM800761.CEL	GSM800762.CEL	GSM800763.CEL	GSM800764.CEL	GSM800765.CEL
	slope	6.38	6.71	7.54	6.23	6.19	5.52
	p value	4.38e-15	1.25e-12	1.97e-14	1.96e-14	9.36e-12	1.49e-11
		GSM800766.CEL	GSM800767.CEL	GSM800768.CEL	GSM800769.CEL	GSM800770.CEL	GSM800771.CEL
	slope	5.8	6.15	6.16	5.76	6.18	5.97
	p value	9.89e-12	6.25e-13	5.03e-12	3.51e-12	8.61e-13	1.84e-11
		GSM800772.CEL	GSM800773.CEL	GSM800774.CEL	GSM800775.CEL	GSM800776.CEL	GSM800777.CEL
	slope	6.1	6.57	5.96	7.6	6.89	3.68
	p value	6.07e-13	1.44e-14	7.18e-12	2.63e-12	2.09e-18	3.44e-11
		GSM800778.CEL	GSM800779.CEL	GSM800780.CEL	GSM800781.CEL	GSM800782.CEL	GSM800783.CEL
		3.83	3.73	5.99	5.64	3.62	3.4
		2.95e-14	2.46e-13	3.31e-16	1.53e-14	1.2e-12	7.17e-13
		GSM800784.CEL	GSM800785.CEL
		4.06	3.69
		1.84e-14	6.5e-13
GSE35144		GSM862441.CEL	GSM862442.CEL	GSM862443.CEL	GSM862444.CEL	GSM862445.CEL	GSM862446.CEL
	slope	4.68	6.02	5.34	4.07	4.26	5.05
	p value	6.31e-10	1.35e-13	4.37e-12	1.29e-10	1.16e-10	2.41e-11
		GSM862447.CEL	GSM862448.CEL	GSM862449.CEL	GSM862450.CEL	GSM862451.CEL	GSM862453.CEL
		4.77	5.32	2.23	4.58	4.23	3.48
		1.49e-11	2.53e-11	2.62e-06	5.36e-12	1.73e-10	3.87e-08
		GSM862454.CEL	GSM862455.CEL	GSM862456.CEL	GSM862457.CEL	GSM862458.CEL	GSM862459.CEL
		4.35	3.82	4.93	4.22	3.13	5.32
		9.37e-10	2.43e-09	1.54e-10	2.93e-11	4.87e-08	1.81e-12
		GSM862460.CEL	GSM862461.CEL	GSM862462.CEL	GSM862463.CEL	GSM862464.CEL	GSM862465.CEL
		5.07	4.57	4.33	3.61	4.01	3.26
		1.03e-11	1.6e-12	4.63e-11	4.39e-09	1.02e-09	8.85e-09
		GSM862466.CEL	GSM862467.CEL	GSM862468.CEL	GSM862469.CEL	GSM862470.CEL	GSM862471.CEL
		5.55	3.56	5.79	3.91	3.02	3.33
		1.64e-12	1.82e-09	3.66e-13	2.77e-10	2.73e-08	2.29e-09
		GSM862472.CEL	GSM862473.CEL	GSM862474.CEL	GSM862475.CEL	GSM862476.CEL	GSM862477.CEL
		2.88	2.76	3.04	3.86	3.42	3.66
		1.28e-10	9.54e-08	1.33e-08	1.92e-09	4.44e-09	6.47e-10
		GSM862478.CEL	GSM862479.CEL	GSM862480.CEL	GSM862481.CEL	GSM862482.CEL	GSM862483.CEL
		3.54	2.98	3.91	3.5	4.32	3.37
		1.32e-09	6.63e-09	3.28e-09	1.1e-08	2.13e-10	7.1e-09
		GSM862484.CEL	GSM862485.CEL	GSM862486.CEL	GSM862487.CEL	GSM862488.CEL	GSM862489.CEL
		3.74	3.89	3.64	3.54	4.54	3.05
		1.68e-09	8.16e-11	2.27e-09	1.87e-11	4.03e-11	4.87e-09
		GSM862490.CEL	GSM862491.CEL	GSM862492.CEL	GSM862493.CEL	GSM862494.CEL	GSM862495.CEL
		3.8	4.7	3.21	3.14	3.77	4.31
		1.11e-10	5.19e-13	4.58e-09	6.95e-09	1.27e-10	7.25e-11
		GSM862496.CEL	GSM862497.CEL	GSM862498.CEL	GSM862499.CEL	GSM862500.CEL	GSM862501.CEL
		4.76	4.13	2.95	3.37	3.86	4.07
		2.88e-10	1.75e-10	1.74e-07	4.31e-11	4.71e-10	7.08e-11
		GSM862502.CEL	GSM862503.CEL	GSM862504.CEL	GSM862505.CEL
		2.42	4.12	3.2	1.92
		2.02e-07	3.04e-10	6.22e-09	2.89e-05
GSE55624		GSM1340521.CEL	GSM1340522.CEL	GSM1340523.CEL	GSM1340524.CEL	GSM1340525.CEL	GSM1340526.CEL
	slope	3.32	3.49	3.27	3.42	3.37	3.46
	p value	1.38e-09	1.09e-10	4.26e-10	1.99e-10	2.64e-10	2.23e-10
		GSM1340527.CEL	GSM1340528.CEL	GSM1340529.CEL	GSM1340530.CEL	GSM1340531.CEL	GSM1340532.CEL
	slope	3.44	3.48	3.62	3.49	3.38	3.41
	p value	7.42e-10	1.99e-10	2.7e-10	1.69e-10	5.46e-10	1.35e-10
		GSM1340533.CEL	GSM1340534.CEL	GSM1340535.CEL	GSM1340536.CEL	GSM1340537.CEL	GSM1340538.CEL
	slope	3.23	3.24	3.77	3.53	3.59	3.82
	p value	1.56e-10	3.9e-10	6.64e-11	2.57e-10	1.92e-10	4.39e-11
