# Supplementary material for: Genome wide meta-analysis of cDNA datasets reveals new target gene signatures of colorectal cancer based on systems biology approach
Source: J Biol Res (Thessalon). 2020 Jun 8;27:8. doi: 10.1186/s40709-020-00118-1 (PMC7278058; doi:10.1186/s40709-020-00118-1)
Supplement: Supplementary file 2 — Additional file 2: Table S2. List of databases, software, and tools used in this study. [file 40709_2020_118_MOESM2_ESM.xlsx]

## Sheet: Sheet1
Additional file 2: Table S2. List of Databases, software, and Tools used in this study
Serial No.	Name	Purpose	Accessibility Reference
1	NCBI: Gene Expression Omnibus database	cDNA microarray datasets	http://www.ncbi.nlm.nih.gov/geo
2	R-software	Statistical analytical platform	http://www.r-project.org
3	Bioconductor packages	Biological analytical software	http://www.bioconductor.org
4	FunRich tool	Functional Annotation	Chen et al., 2013
5	Enrichr tool	Pathways Enrichment	Pathan et al., 2015
6	String Database	For Protein interactors	Szklarczyk et al., 2011
7	HAPPI database	For Protein interactors	Chen et al., 2009
8	Cytoscape software	For PPI network visualization	Cline et al., 2007
9	Pathvisio	For netwrok construction
