# Supplementary material for: Genome wide meta-analysis of cDNA datasets reveals new target gene signatures of colorectal cancer based on systems biology approach
Source: J Biol Res (Thessalon). 2020 Jun 8;27:8. doi: 10.1186/s40709-020-00118-1 (PMC7278058; doi:10.1186/s40709-020-00118-1)
Supplement: Supplementary file 3 — Additional file 3: Table S3. Preliminary investigation of common and related differentially expressed genes of each microarray dataset. [file 40709_2020_118_MOESM3_ESM.xlsx]

## Sheet: Sheet1
Additonal file 3: Table S3. Preliminary investigation of common and related differentially expressed genes of each microarray dataset
Probe ID	Gene Symbol	Uniprot ID	Protein Name
205523_at	HAPLN1	HPLN1_HUMAN	hyaluronan and proteoglycan link protein 1(HAPLN1)
201641_at	BST2	BST2_HUMAN	bone marrow stromal cell antigen 2(BST2)
202237_at	NNMT	NNMT_HUMAN	NNMT Homo sapiens nicotinamide N-methyltransferase(NNMT)
212077_at	CALD1	CALD1_HUMAN	caldesmon 1(CALD1)
213796_at	SPRR1A	SPR1A_HUMAN	small proline rich protein 1A(SPRR1A)
213418_at	HSPA6	HSP76_HUMAN	heat shock protein family A (Hsp70) member 6(HSPA6)
209015_s_at	DNAJB6	DNJB6_HUMAN	DnaJ heat shock protein family (Hsp40) member B6(DNAJB6)
204066_s_at	AGAP1	AGAP1_HUMAN	ArfGAP with GTPase domain, ankyrin repeat and PH domain 1(AGAP1)
205403_at	IL1R2	IL1R2_HUMAN	interleukin 1 receptor type 2(IL1R2)
201533_at	CTNNB1	CTNB1_HUMAN	CTNNB1 Homo sapiens catenin beta 1(CTNNB1)
231098_at			unknown
239725_at	PGAP1	PGAP1_HUMAN	PGAP1 Homo sapiens post-GPI attachment to proteins 1(PGAP1)
222484_s_at	CXCL14	CXL14_HUMAN	C-X-C motif chemokine ligand 14(CXCL14)
209815_at	PTCH1	PTC1_HUMAN	patched 1(PTCH1)
202859_x_at	CXCL8	IL8_HUMAN	C-X-C motif chemokine ligand 8(CXCL8)
202644_s_at	TNFAIP3	TNAP3_HUMAN	TNF alpha induced protein 3(TNFAIP3)
216834_at	RGS1	RGS1_HUMAN	regulator of G-protein signaling 1(RGS1)
201859_at	SRGN	SRGN_HUMAN	serglycin(SRGN)
201043_s_at	ANP32A	AN32A_HUMAN	acidic nuclear phosphoprotein 32 family member A(ANP32A)
204506_at	PPP3R1	CANB1_HUMAN	protein phosphatase 3 regulatory subunit B, alpha(PPP3R1)
